# Supplementary material for: The Use of Pro-Angiogenic and/or Pro-Hypoxic miRNAs as Tools to Monitor Patients with Diffuse Gliomas
Source: Int J Mol Sci. 2022 May 27;23(11):6042. doi: 10.3390/ijms23116042 (PMC9181142; doi:10.3390/ijms23116042)
Supplement: Supplementary file 1 [file ijms-23-06042-s001.zip]

Archive with 1 entries (1 files):
- ijms-1728913-supplementary.pdf
